# Supplementary material for: Perilesional Diffusion Tensor Imaging for Differentiating Malignant and Benign Causes of Intracerebral Hemorrhage
Source: Diagnostics (Basel). 2026 Jun 30;16(13):2054. doi: 10.3390/diagnostics16132054 (PMC13359839; doi:10.3390/diagnostics16132054)
Supplement: Supplementary file 1 [file diagnostics-16-02054-s001.zip]

Archive with 1 entries (1 files):
- diagnostics-4257368-supplementary.pdf
